# Supplementary material for: An E280K Missense Variant in KCND3/Kv4.3—Case Report and Functional Characterization
Source: Int J Mol Sci. 2023 Jun 30;24(13):10924. doi: 10.3390/ijms241310924 (PMC10341420; doi:10.3390/ijms241310924)
Supplement: Supplementary file 1 [file ijms-24-10924-s001.zip]

Archive with 1 entries (1 files):
- ijms-2420548-supplementary.pdf
